# Supplementary material for: High Levels of TRIM5α Are Associated with Xenophagy in HIV-1-Infected Long-Term Nonprogressors
Source: Cells. 2021 May 14;10(5):1207. doi: 10.3390/cells10051207 (PMC8156091; doi:10.3390/cells10051207)
Supplement: Supplementary file 1 [file cells-10-01207-s001.zip]

Archive with 1 entries (1 files):
- cells-1189807-supplementary.pdf
